# Supplementary material for: Use of Virtual Reality (VR)-Based Relaxation Among Female Patients with Mental Disorders: A Pilot Study
Source: Reports (MDPI). 2025 Nov 26;8(4):247. doi: 10.3390/reports8040247 (PMC12736646; doi:10.3390/reports8040247)
Supplement: Supplementary file 1 [file reports-08-00247-s001.zip]

Archive with 1 entries (1 files):
- reports-3968758-supplementary.pdf
